# Supplementary material for: Caring for trafficked and unidentified patients in the EHR shadows: Shining a light by sharing the data
Source: PLoS One. 2019 Mar 14;14(3):e0213766. doi: 10.1371/journal.pone.0213766 (PMC6417704; doi:10.1371/journal.pone.0213766)
Supplement: S1 Data — (XLSX) [file pone.0213766.s016.xlsx]

## Sheet: Interview Pilot Survey Data
Key Informant	Interviewer	Type of Interview	Sociodemog Q1 Role	Sociodemog Q2 Dept	Sociodemog Q3 Location	Sociodemog Q4 Years	Sociodemog Q5 Age	Sociodemog Q6 School	Sociodemog Q7 Area	Sociodemog Q8 Born	Sociodemog Q9 Race & Ethnicity	Sociodemog Q10 Sex	Sociodemog Q11 Gender Identity	Sociodemog Q12 Sexual Orientation	Pilot Survey 1	Pilot Survey 2	Pilot Survey 3	Pilot Survey 4	Pilot Survey 5	Pilot Survey 6	Pilot Survey 7	Pilot Survey 8	Pilot Survey 9	Pilot Survey 10	Pilot Survey 11	Pilot Survey 12	Pilot Survey 13	Pilot Survey 14	Pilot Survey 15	Pilot Survey 16	Pilot Survey 17	Pilot Survey 18	Pilot Survey 19	Pilot Survey 20	Pilot Survey 21	Pilot Survey 22	Pilot Survey 23	Pilot Survey 24 (list all letters)	Pilot Survey 25	Pilot Survey 26	Pilot Survey 27	Pilot Survey 28	Pilot Survey 29	Pilot Survey 30	Pilot Survey 31	Pilot Survey 32	Pilot Survey 33	Interviewer Notes
1	Wagner	Phone	A (advanced practitioner)	C (Psychiatry)	A	D	D	E	A	A	G	A	B	C	2	1	1	1	1	2	2	2	1	1	3	2	1	1	1	1	1	1	1	1	1	1	1	b,c,d,e,f,h,j,k,l,m,n,o,p,q,r	3	2	3	3	2	2	2	2	3	during scheduling, informant indicated she had no familiarity of the topic and questioned whether she could be helpful. Interview lasted approx 30 minutes. While informant was concerned about biometrics detering health care access, her pilot survey answer indicated she did think it would help with continuity of care. She wants to see some sort of education.
2	Wagner	Phone	C (administration)	C (Psychiatry)	A	D	E	E	A	A	G	B	A	C	3	3	2	1	1	1	3	3	2	3	3	3	3	3	2	2	3	2	3	3	2	3	2	b,c,e,f,h,j,k,l,m,n,o,p,q,r	3	2	3	2	2	2	3	3	3	Interview lasted about 55 minutes. Informant provided useful input that could improve our pilot survey Q26
3	Wagner	Phone	B	A	C	C	D	E	B	A	G	B	A	C	4	3	3	2	2	3	2	3	1	3	4	4	1	1	1	1	1	4	2	2	4	3	2	b,c,d,e,f,h,o,q,r	3	2	3	3	2	1	2	1	3	interview lasted ~30 minutes. Informant remarked that he's been pressing for biometrics in ER for years and it was considered at one time. Information was particularly useful regarding "Alert Number" for unidentified patients
4	Wagner	Phone	A	A	B,C	D	D	E	A	A	G	A	B	C	3	1	1	1	1	1	2	2	2	2	3	1	2	2	1	1	2	1	3	3	2	2	3	.	3	3	3	2	2	3	2	3	3	interview lasted 65 minutes. Informant is particularly knowledgeable about Trauma code procedure - the Alert Numbers are cycled 1-99 and then reused, thereby explaining why data pull was unsuccessful
5	Wagner	Phone	A	A	L (a community hospital)	C	C	D	A	A	G	A	B	C	3	2	2	2	2	2	3	2	2	2	3	3	2	2	2	2	2	3	3	3	3	2	3	b,c,d,k,l,m,n,o,p,q,r	2	2	2	1	2	2	2	3	3	Interview lasted ~30 minutes. Informant did express having educational training on the topic. She was not supportive of biometrics or an ICD code. She provided contact info for two potential people to interview (OB and sexual assault coordinator).
6	Wagner	Phone	C (administration)	C	L (system wide position)	D	E	E	D	A	G	A	B	F	1	1	1	1	1	1	1	1	1	1	DECLINED	DECLINED	DECLINED	DECLINED	DECLINED	DECLINED	DECLINED	DECLINED	DECLINED	DECLINED	NOT ASKED	NOT ASKED	DECLINED	NOT ASKED	2	DECLINED	DECLINED	DECLINED	DECLINED	DECLINED	SKIPPED	SKIPPED	3	Interview lasted ~30 minutes. Informant was quite resistant to the questioning. The mere hint of DNA as an identifier set off informant. Informant didn't want me speaking to others in same department. At one point, responded by saying that the line of questioning about how unidentified patients are processed in the system "is not appropriate"
7	Katsanis	Phone	B	B	N/A	D	E	E	C	A	G	B	A	C	4	4	3	3	2	3	4	4	2	2	3	2	3	3	3	2	3	4	4	2	2	3	2	b,c,d,e,f,h,n,o,p,q	3	4	3	1	2	2	2	2	4	prior to interview, informant sent a commentary/paper on specialty trafficking clinics authored by one of his trainees. Interview lasted approx 30 minutes.
8	Katsanis	Phone	B	B	N/A	D	E	E	B	A	G	A	B	C	2	2	2	2	1	1	1	1	1	1	2	1	3	2	1	1	2	2	3	1	2	2	2	b,c,e,f,h,j,k,l,m,n,o,p,q,r	2	4	3	1	1	3	3	1	3	interviewee scheduled the call during her busy workday, so was interrupted part way through the call. She had not considered biometrics, was initially concerned, but then said it could be helpful for continuity of care
9	Katsanis	Phone	B	B	N/A	C	D	E	C	A	G	A	B	C																																		before discussion of biometrics, interviewee mentioned the use of retinal scans in certain clinics as a means to minimize hospital error

## Sheet: Access to Other Data
Interview response data for this study are not shared in order to protect anonymity of interview participants and confidentiality of the information shared during the interviews. If access to these data is desired, contact Dr. Jennifer Wagner at jwagner1@geisinger.edu and Dr. Michelle Meyer, Director of the Geisinger IRB Leadership Committee at mmeyer@geisinger.edu to discuss under what circumsta…
